# Supplementary material for: Built-In Packaging for Two-Terminal Devices
Source: Micromachines (Basel). 2023 Jul 22;14(7):1473. doi: 10.3390/mi14071473 (PMC10384851; doi:10.3390/mi14071473)
Supplement: Supplementary file 1 [file micromachines-14-01473-s001.zip]

Archive with 3 entries (3 files):
- IV_BI.xlsx
- IV_PROBE.xlsx
- IV_WB.xlsx
