# Supplementary material for: Built-In Packaging for Two-Terminal Devices
Source: Micromachines (Basel). 2023 Jul 22;14(7):1473. doi: 10.3390/mi14071473 (PMC10384851; doi:10.3390/mi14071473)
Supplement: Supplementary file 1 [file micromachines-14-01473-s001.zip › IV_BI.xlsx]

## Sheet: IV_BI
V	I
-1	-0.0051584
-0.996	-0.00517
-0.992	-0.005107
-0.988	-0.0050462
-0.984	-0.0049895
-0.98	-0.0049293
-0.976	-0.0048686
-0.972	-0.0048117
-0.968	-0.0047517
-0.964	-0.0046885
-0.96	-0.0046318
-0.956	-0.0045738
-0.952	-0.0045159
-0.948	-0.0044557
-0.944	-0.0044012
-0.94	-0.0043445
-0.936	-0.0042873
-0.932	-0.0042302
-0.928	-0.0041747
-0.924	-0.0041215
-0.92	-0.0040657
-0.916	-0.004011
-0.912	-0.0039574
-0.908	-0.0039036
-0.904	-0.0038501
-0.9	-0.0037989
-0.896	-0.0037479
-0.892	-0.0036948
-0.888	-0.0036445
-0.884	-0.0035926
-0.88	-0.0035442
-0.876	-0.0034932
-0.872	-0.0034446
-0.868	-0.0033945
-0.864	-0.003347
-0.86	-0.0032989
-0.856	-0.0032513
-0.852	-0.0032039
-0.848	-0.0031574
-0.844	-0.0031091
-0.84	-0.0030661
-0.836	-0.0030194
-0.832	-0.0029742
-0.828	-0.0029296
-0.824	-0.0028865
-0.82	-0.0028444
-0.816	-0.0028012
-0.812	-0.0027573
-0.808	-0.0027144
-0.804	-0.0026744
-0.8	-0.0026326
-0.796	-0.0025918
-0.792	-0.0025522
-0.788	-0.0025115
-0.784	-0.0024733
-0.78	-0.0024335
-0.776	-0.0023945
-0.772	-0.0023574
-0.768	-0.0023188
-0.764	-0.0022811
-0.76	-0.0022449
-0.756	-0.0022096
-0.752	-0.0021722
-0.748	-0.0021368
-0.744	-0.0021021
-0.74	-0.002067
-0.736	-0.0020324
-0.732	-0.0019981
-0.728	-0.0019646
-0.724	-0.0019302
-0.72	-0.0018976
-0.716	-0.0018645
-0.712	-0.0018322
-0.708	-0.0018011
-0.704	-0.0017682
-0.7	-0.0017377
-0.696	-0.001707
-0.692	-0.0016761
-0.688	-0.0016461
-0.684	-0.0016165
-0.68	-0.0015883
-0.676	-0.0015582
-0.672	-0.0015302
-0.668	-0.0015021
-0.664	-0.0014744
-0.66	-0.0014468
-0.656	-0.0014194
-0.652	-0.0013923
-0.648	-0.0013674
-0.644	-0.0013412
-0.64	-0.0013165
-0.636	-0.0012898
-0.632	-0.0012653
-0.628	-0.0012407
-0.624	-0.0012158
-0.62	-0.0011926
-0.616	-0.0011678
-0.612	-0.0011451
-0.608	-0.0011228
-0.604	-0.0011002
-0.6	-0.0010768
-0.596	-0.0010555
-0.592	-0.0010328
-0.588	-0.0010111
-0.584	-0.00099016
-0.58	-0.00097018
-0.576	-0.00094903
-0.572	-0.000928
-0.568	-0.00090783
-0.564	-0.00088892
-0.56	-0.00086973
-0.556	-0.00085053
-0.552	-0.00083204
-0.548	-0.00081302
-0.544	-0.00079475
-0.54	-0.00077697
-0.536	-0.00075969
-0.532	-0.00074215
-0.528	-0.00072485
-0.524	-0.00070745
-0.52	-0.00069124
-0.516	-0.00067477
-0.512	-0.00065871
-0.508	-0.00064317
-0.504	-0.00062757
-0.5	-0.00061216
-0.496	-0.00059725
-0.492	-0.00058231
-0.488	-0.00056802
-0.484	-0.00055357
-0.48	-0.00053964
-0.476	-0.00052577
-0.472	-0.00051227
-0.468	-0.00049937
-0.464	-0.00048599
-0.46	-0.00047377
-0.456	-0.0004611
-0.452	-0.00044872
-0.448	-0.0004363
-0.444	-0.00042469
-0.44	-0.00041309
-0.436	-0.00040192
-0.432	-0.00039078
-0.428	-0.00037981
-0.424	-0.00036894
-0.42	-0.00035857
-0.416	-0.00034816
-0.412	-0.00033789
-0.408	-0.00032797
-0.404	-0.00031835
-0.4	-0.00030889
-0.396	-0.00029965
-0.392	-0.00029046
-0.388	-0.00028139
-0.384	-0.00027291
-0.38	-0.00026457
-0.376	-0.00025609
-0.372	-0.00024808
-0.368	-0.00024022
-0.364	-0.00023246
-0.36	-0.00022466
-0.356	-0.00021717
-0.352	-0.00021028
-0.348	-0.00020331
-0.344	-0.00019636
-0.34	-0.00018975
-0.336	-0.00018321
-0.332	-0.00017706
-0.328	-0.00017081
-0.324	-0.00016475
-0.32	-0.00015873
-0.316	-0.0001533
-0.312	-0.00014774
-0.308	-0.00014254
-0.304	-0.00013717
-0.3	-0.00013207
-0.296	-0.00012718
-0.292	-0.00012249
-0.288	-0.00011797
-0.284	-0.00011333
-0.28	-0.00010891
-0.276	-0.00010467
-0.272	-0.00010059
-0.268	-9.66e-05
-0.264	-9.27e-05
-0.26	-8.9e-05
-0.256	-8.55e-05
-0.252	-8.18e-05
-0.248	-7.87e-05
-0.244	-7.55e-05
-0.24	-7.22e-05
-0.236	-6.91e-05
-0.232	-6.62e-05
-0.228	-6.33e-05
-0.224	-6.06e-05
-0.22	-5.79e-05
-0.216	-5.53e-05
-0.212	-5.29e-05
-0.208	-5.04e-05
-0.204	-4.82e-05
-0.2	-4.6e-05
-0.196	-4.39e-05
-0.192	-4.19e-05
-0.188	-4e-05
-0.184	-3.81e-05
-0.18	-3.63e-05
-0.176	-3.46e-05
-0.172	-3.3e-05
-0.168	-3.14e-05
-0.164	-2.99e-05
-0.16	-2.84e-05
-0.156	-2.7e-05
-0.152	-2.56e-05
-0.148	-2.42e-05
-0.144	-2.29e-05
-0.14	-2.17e-05
-0.136	-2.07e-05
-0.132	-1.96e-05
-0.128	-1.85e-05
-0.124	-1.75e-05
-0.12	-1.66e-05
-0.116	-1.57e-05
-0.112	-1.49e-05
-0.108	-1.41e-05
-0.104	-1.33e-05
-0.1	-1.25e-05
-0.096	-1.18e-05
-0.092	-1.11e-05
-0.088	-1.04e-05
-0.084	-9.8e-06
-0.08	-9.19e-06
-0.076	-8.58e-06
-0.072	-8.07e-06
-0.068	-7.48e-06
-0.064	-7e-06
-0.06	-6.51e-06
-0.056	-6.05e-06
-0.052	-5.56e-06
-0.048	-5.15e-06
-0.044	-4.73e-06
-0.04	-4.29e-06
-0.036	-3.93e-06
-0.032	-3.53e-06
-0.028	-3.15e-06
-0.024	-2.76e-06
-0.02	-2.4e-06
-0.016	-2.06e-06
-0.012	-1.72e-06
-0.008	-1.36e-06
-0.004	-1e-06
0	-6.6e-07
0.004	-3.5e-07
0.008	-1e-08
0.012	3.6e-07
0.016	7e-07
0.02	1.05e-06
0.024	1.4e-06
0.028	1.76e-06
0.032	2.11e-06
0.036	2.56e-06
0.04	2.91e-06
0.044	3.3e-06
0.048	3.71e-06
0.052	4.14e-06
0.056	4.58e-06
0.06	5.04e-06
0.064	5.49e-06
0.068	5.96e-06
0.072	6.49e-06
0.076	6.99e-06
0.08	7.54e-06
0.084	8.09e-06
0.088	8.68e-06
0.092	9.27e-06
0.096	9.9e-06
0.1	1.06e-05
0.104	1.12e-05
0.108	1.19e-05
0.112	1.27e-05
0.116	1.34e-05
0.12	1.42e-05
0.124	1.5e-05
0.128	1.58e-05
0.132	1.67e-05
0.136	1.76e-05
0.14	1.85e-05
0.144	1.95e-05
0.148	2.05e-05
0.152	2.16e-05
0.156	2.26e-05
0.16	2.38e-05
0.164	2.49e-05
0.168	2.61e-05
0.172	2.73e-05
0.176	2.86e-05
0.18	2.99e-05
0.184	3.13e-05
0.188	3.28e-05
0.192	3.42e-05
0.196	3.57e-05
0.2	3.72e-05
0.204	3.89e-05
0.208	4.05e-05
0.212	4.21e-05
0.216	4.38e-05
0.22	4.56e-05
0.224	4.75e-05
0.228	4.94e-05
0.232	5.14e-05
0.236	5.33e-05
0.24	5.54e-05
0.244	5.75e-05
0.248	5.97e-05
0.252	6.19e-05
0.256	6.42e-05
0.26	6.65e-05
0.264	6.89e-05
0.268	7.14e-05
0.272	7.4e-05
0.276	7.65e-05
0.28	7.92e-05
0.284	8.19e-05
0.288	8.47e-05
0.292	8.76e-05
0.296	9e-05
0.3	9.25e-05
0.304	9.55e-05
0.308	9.88e-05
0.312	0.00010189
0.316	0.00010505
0.32	0.0001085
0.324	0.00011187
0.328	0.0001154
0.332	0.000119
0.336	0.00012267
0.34	0.00012636
0.344	0.00013018
0.348	0.00013414
0.352	0.00013805
0.356	0.00014208
0.36	0.00014606
0.364	0.00015039
0.368	0.00015448
0.372	0.00015909
0.376	0.00016367
0.38	0.00016798
0.384	0.00017255
0.388	0.00017734
0.392	0.00018207
0.396	0.00018693
0.4	0.0001918
0.404	0.00019682
0.408	0.00020214
0.412	0.00020742
0.416	0.00021273
0.42	0.00021819
0.424	0.00022362
0.428	0.0002295
0.432	0.00023497
0.436	0.00024064
0.44	0.00024662
0.444	0.00025276
0.448	0.0002586
0.452	0.00026473
0.456	0.0002709
0.46	0.00027697
0.464	0.00028363
0.468	0.00029014
0.472	0.00029667
0.476	0.00030369
0.48	0.00031065
0.484	0.00031754
0.488	0.0003249
0.492	0.00033196
0.496	0.00033917
0.5	0.00034689
0.504	0.00035426
0.508	0.00036201
0.512	0.00036954
0.516	0.0003776
0.52	0.00038571
0.524	0.00039349
0.528	0.00040183
0.532	0.0004101
0.536	0.00041853
0.54	0.00042671
0.544	0.00043537
0.548	0.000444
0.552	0.00045297
0.556	0.00046186
0.56	0.00047133
0.564	0.00048018
0.568	0.00048981
0.572	0.00049907
0.576	0.00050842
0.58	0.0005181
0.584	0.00052793
0.588	0.0005382
0.592	0.00054812
0.596	0.00055836
0.6	0.00056835
0.604	0.00057928
0.608	0.00058983
0.612	0.00060074
0.616	0.00061176
0.62	0.00062277
0.624	0.00063407
0.628	0.00064519
0.632	0.00065708
0.636	0.00066892
0.64	0.00068044
0.644	0.00069233
0.648	0.00070427
0.652	0.00071625
0.656	0.00072844
0.66	0.00074091
0.664	0.00075382
0.668	0.00076622
0.672	0.00077935
0.676	0.00079204
0.68	0.00080573
0.684	0.00081881
0.688	0.00083263
0.692	0.00084604
0.696	0.00086009
0.7	0.00087416
0.704	0.00088843
0.708	0.00090281
0.712	0.00091765
0.716	0.00093288
0.72	0.000948
0.724	0.00096338
0.728	0.00097844
0.732	0.00099366
0.736	0.0010096
0.74	0.0010201
0.744	0.0010339
0.748	0.0010498
0.752	0.0010662
0.756	0.0010837
0.76	0.0011007
0.764	0.0011179
0.768	0.0011346
0.772	0.0011525
0.776	0.0011711
0.78	0.001189
0.784	0.0012071
0.788	0.001225
0.792	0.0012439
0.796	0.0012631
0.8	0.0012809
0.804	0.0013008
0.808	0.0013201
0.812	0.0013395
0.816	0.0013594
0.82	0.0013794
0.824	0.0013996
0.828	0.0014202
0.832	0.0014414
0.836	0.0014621
0.84	0.0014835
0.844	0.0015057
0.848	0.0015271
0.852	0.0015486
0.856	0.0015719
0.86	0.001594
0.864	0.0016158
0.868	0.0016395
0.872	0.0016627
0.876	0.0016867
0.88	0.0017109
0.884	0.0017351
0.888	0.0017587
0.892	0.0017843
0.896	0.0018091
0.9	0.0018342
0.904	0.0018597
0.908	0.0018859
0.912	0.0019114
0.916	0.0019382
0.92	0.0019638
0.924	0.0019922
0.928	0.0020194
0.932	0.0020472
0.936	0.0020757
0.94	0.0021045
0.944	0.002133
0.948	0.0021619
0.952	0.002192
0.956	0.0022208
0.96	0.0022514
0.964	0.0022818
0.968	0.0023123
0.972	0.0023425
0.976	0.0023762
0.98	0.0024078
0.984	0.00244
0.988	0.0024724
0.992	0.0025045
0.996	0.0025373
1	0.0025722
