# Supplementary material for: Built-In Packaging for Two-Terminal Devices
Source: Micromachines (Basel). 2023 Jul 22;14(7):1473. doi: 10.3390/mi14071473 (PMC10384851; doi:10.3390/mi14071473)
Supplement: Supplementary file 1 [file micromachines-14-01473-s001.zip › IV_PROBE.xlsx]

## Sheet: IV_PROBE
V	I
-1	-0.0046949
-0.996	-0.0046988
-0.992	-0.0046428
-0.988	-0.0045894
-0.984	-0.004534
-0.98	-0.0044769
-0.976	-0.004426
-0.972	-0.0043706
-0.968	-0.0043171
-0.964	-0.0042668
-0.96	-0.0042105
-0.956	-0.0041587
-0.952	-0.0041065
-0.948	-0.0040544
-0.944	-0.0040022
-0.94	-0.0039517
-0.936	-0.0039001
-0.932	-0.0038479
-0.928	-0.0038015
-0.924	-0.0037537
-0.92	-0.0037013
-0.916	-0.0036529
-0.912	-0.0036044
-0.908	-0.0035564
-0.904	-0.0035096
-0.9	-0.0034599
-0.896	-0.0034124
-0.892	-0.0033662
-0.888	-0.003319
-0.884	-0.0032726
-0.88	-0.0032292
-0.876	-0.0031833
-0.872	-0.003137
-0.868	-0.0030946
-0.864	-0.0030507
-0.86	-0.0030089
-0.856	-0.0029656
-0.852	-0.0029224
-0.848	-0.0028788
-0.844	-0.002839
-0.84	-0.0027974
-0.836	-0.0027541
-0.832	-0.0027129
-0.828	-0.002674
-0.824	-0.0026334
-0.82	-0.0025946
-0.816	-0.0025546
-0.812	-0.0025152
-0.808	-0.0024777
-0.804	-0.0024422
-0.8	-0.0024025
-0.796	-0.002366
-0.792	-0.0023289
-0.788	-0.0022926
-0.784	-0.0022567
-0.78	-0.0022202
-0.776	-0.0021847
-0.772	-0.0021501
-0.768	-0.0021161
-0.764	-0.0020806
-0.76	-0.0020471
-0.756	-0.0020151
-0.752	-0.0019818
-0.748	-0.0019485
-0.744	-0.0019175
-0.74	-0.0018855
-0.736	-0.0018534
-0.732	-0.0018229
-0.728	-0.0017906
-0.724	-0.0017594
-0.72	-0.0017295
-0.716	-0.0016993
-0.712	-0.0016692
-0.708	-0.0016409
-0.704	-0.0016119
-0.7	-0.0015838
-0.696	-0.0015568
-0.692	-0.0015283
-0.688	-0.0015004
-0.684	-0.0014746
-0.68	-0.001447
-0.676	-0.0014186
-0.672	-0.0013917
-0.668	-0.001367
-0.664	-0.0013423
-0.66	-0.0013156
-0.656	-0.0012909
-0.652	-0.0012675
-0.648	-0.0012447
-0.644	-0.0012205
-0.64	-0.0011969
-0.636	-0.0011736
-0.632	-0.0011515
-0.628	-0.0011275
-0.624	-0.0011055
-0.62	-0.0010841
-0.616	-0.0010619
-0.612	-0.0010408
-0.608	-0.0010203
-0.604	-0.00099887
-0.6	-0.00097818
-0.596	-0.00095918
-0.592	-0.00093913
-0.588	-0.00091915
-0.584	-0.00089989
-0.58	-0.00087969
-0.576	-0.00086064
-0.572	-0.00084276
-0.568	-0.00082443
-0.564	-0.00080556
-0.56	-0.0007885
-0.556	-0.00077069
-0.552	-0.00075305
-0.548	-0.00073621
-0.544	-0.00071813
-0.54	-0.00070289
-0.536	-0.00068594
-0.532	-0.00067007
-0.528	-0.00065506
-0.524	-0.00063914
-0.52	-0.00062414
-0.516	-0.00060927
-0.512	-0.00059404
-0.508	-0.00057938
-0.504	-0.00056523
-0.5	-0.00055139
-0.496	-0.00053756
-0.492	-0.00052393
-0.488	-0.00051123
-0.484	-0.00049848
-0.48	-0.0004856
-0.476	-0.0004727
-0.472	-0.00046041
-0.468	-0.00044775
-0.464	-0.00043637
-0.46	-0.0004249
-0.456	-0.00041341
-0.452	-0.00040225
-0.448	-0.00039098
-0.444	-0.00038103
-0.44	-0.00036986
-0.436	-0.00035975
-0.432	-0.00034944
-0.428	-0.00033924
-0.424	-0.00032946
-0.42	-0.00032005
-0.416	-0.00031075
-0.412	-0.00030137
-0.408	-0.00029282
-0.404	-0.000284
-0.4	-0.00027559
-0.396	-0.00026712
-0.392	-0.00025884
-0.388	-0.0002507
-0.384	-0.00024258
-0.38	-0.00023525
-0.376	-0.00022723
-0.372	-0.00022005
-0.368	-0.00021302
-0.364	-0.00020597
-0.36	-0.00019919
-0.356	-0.00019287
-0.352	-0.00018625
-0.348	-0.00017987
-0.344	-0.00017377
-0.34	-0.00016792
-0.336	-0.00016206
-0.332	-0.00015645
-0.328	-0.00015095
-0.324	-0.00014525
-0.32	-0.00014022
-0.316	-0.00013537
-0.312	-0.0001301
-0.308	-0.00012541
-0.304	-0.00012072
-0.3	-0.00011618
-0.296	-0.00011204
-0.292	-0.00010745
-0.288	-0.00010342
-0.284	-9.94e-05
-0.28	-9.54e-05
-0.276	-9.16e-05
-0.272	-8.8e-05
-0.268	-8.43e-05
-0.264	-8.09e-05
-0.26	-7.78e-05
-0.256	-7.45e-05
-0.252	-7.14e-05
-0.248	-6.85e-05
-0.244	-6.56e-05
-0.24	-6.28e-05
-0.236	-6.02e-05
-0.232	-5.75e-05
-0.228	-5.5e-05
-0.224	-5.26e-05
-0.22	-5.04e-05
-0.216	-4.82e-05
-0.212	-4.58e-05
-0.208	-4.38e-05
-0.204	-4.15e-05
-0.2	-3.96e-05
-0.196	-3.78e-05
-0.192	-3.61e-05
-0.188	-3.44e-05
-0.184	-3.28e-05
-0.18	-3.12e-05
-0.176	-2.97e-05
-0.172	-2.82e-05
-0.168	-2.69e-05
-0.164	-2.55e-05
-0.16	-2.43e-05
-0.156	-2.31e-05
-0.152	-2.2e-05
-0.148	-2.08e-05
-0.144	-1.98e-05
-0.14	-1.87e-05
-0.136	-1.77e-05
-0.132	-1.68e-05
-0.128	-1.59e-05
-0.124	-1.51e-05
-0.12	-1.43e-05
-0.116	-1.34e-05
-0.112	-1.27e-05
-0.108	-1.2e-05
-0.104	-1.13e-05
-0.1	-1.07e-05
-0.096	-1.01e-05
-0.092	-9.47e-06
-0.088	-8.89e-06
-0.084	-8.39e-06
-0.08	-7.83e-06
-0.076	-7.36e-06
-0.072	-6.91e-06
-0.068	-6.43e-06
-0.064	-5.98e-06
-0.06	-5.59e-06
-0.056	-5.21e-06
-0.052	-4.78e-06
-0.048	-4.41e-06
-0.044	-4.03e-06
-0.04	-3.68e-06
-0.036	-3.35e-06
-0.032	-3.01e-06
-0.028	-2.67e-06
-0.024	-2.39e-06
-0.02	-2.1e-06
-0.016	-1.8e-06
-0.012	-1.51e-06
-0.008	-1.21e-06
-0.004	-9e-07
0	-6.3e-07
0.004	-3.5e-07
0.008	-5e-08
0.012	2.8e-07
0.016	5.5e-07
0.02	8.4e-07
0.024	1.16e-06
0.028	1.45e-06
0.032	1.77e-06
0.036	2.06e-06
0.04	2.39e-06
0.044	2.72e-06
0.048	3.06e-06
0.052	3.46e-06
0.056	3.82e-06
0.06	4.18e-06
0.064	4.56e-06
0.068	5.01e-06
0.072	5.44e-06
0.076	5.85e-06
0.08	6.33e-06
0.084	6.83e-06
0.088	7.32e-06
0.092	7.87e-06
0.096	8.4e-06
0.1	8.89e-06
0.104	9.51e-06
0.108	1.01e-05
0.112	1.07e-05
0.116	1.14e-05
0.12	1.2e-05
0.124	1.27e-05
0.128	1.33e-05
0.132	1.41e-05
0.136	1.49e-05
0.14	1.57e-05
0.144	1.65e-05
0.148	1.74e-05
0.152	1.83e-05
0.156	1.92e-05
0.16	2.02e-05
0.164	2.12e-05
0.168	2.23e-05
0.172	2.33e-05
0.176	2.45e-05
0.18	2.56e-05
0.184	2.69e-05
0.188	2.81e-05
0.192	2.94e-05
0.196	3.07e-05
0.2	3.2e-05
0.204	3.34e-05
0.208	3.48e-05
0.212	3.63e-05
0.216	3.79e-05
0.22	3.94e-05
0.224	4.1e-05
0.228	4.28e-05
0.232	4.45e-05
0.236	4.61e-05
0.24	4.81e-05
0.244	4.99e-05
0.248	5.17e-05
0.252	5.38e-05
0.256	5.59e-05
0.26	5.79e-05
0.264	6.01e-05
0.268	6.24e-05
0.272	6.45e-05
0.276	6.68e-05
0.28	6.95e-05
0.284	7.18e-05
0.288	7.42e-05
0.292	7.67e-05
0.296	7.93e-05
0.3	8.2e-05
0.304	8.47e-05
0.308	8.75e-05
0.312	9.04e-05
0.316	9.34e-05
0.32	9.63e-05
0.324	9.94e-05
0.328	0.00010263
0.332	0.00010559
0.336	0.00010918
0.34	0.00011243
0.344	0.00011573
0.348	0.00011927
0.352	0.00012283
0.356	0.00012638
0.36	0.00012998
0.364	0.00013388
0.368	0.0001377
0.372	0.00014157
0.376	0.00014574
0.38	0.00014978
0.384	0.00015394
0.388	0.00015814
0.392	0.00016244
0.396	0.00016685
0.4	0.00017141
0.404	0.00017591
0.408	0.00018056
0.412	0.00018528
0.416	0.00019028
0.42	0.00019493
0.424	0.00020015
0.428	0.00020525
0.432	0.00021014
0.436	0.00021563
0.44	0.00022083
0.444	0.00022612
0.448	0.00023187
0.452	0.00023744
0.456	0.00024301
0.46	0.00024867
0.464	0.00025478
0.468	0.00025906
0.472	0.00026503
0.476	0.00027128
0.48	0.00027745
0.484	0.00028405
0.488	0.00029036
0.492	0.00029703
0.496	0.00030338
0.5	0.00031025
0.504	0.00031736
0.508	0.00032413
0.512	0.00033133
0.516	0.00033846
0.52	0.00034553
0.524	0.00035289
0.528	0.00036039
0.532	0.00036796
0.536	0.00037557
0.54	0.00038353
0.544	0.00039111
0.548	0.0003991
0.552	0.00040729
0.556	0.00041548
0.56	0.00042384
0.564	0.00043206
0.568	0.00044045
0.572	0.00044933
0.576	0.00045787
0.58	0.00046688
0.584	0.00047605
0.588	0.0004854
0.592	0.00049439
0.596	0.00050369
0.6	0.00051354
0.604	0.00052282
0.608	0.00053259
0.612	0.00054279
0.616	0.00055267
0.62	0.00056271
0.624	0.00057304
0.628	0.00058303
0.632	0.00059368
0.636	0.00060393
0.64	0.00061468
0.644	0.00062525
0.648	0.00063645
0.652	0.00064753
0.656	0.00065881
0.66	0.00067059
0.664	0.00068243
0.668	0.00069407
0.672	0.00070607
0.676	0.00071828
0.68	0.00073036
0.684	0.00074258
0.688	0.00075502
0.692	0.00076708
0.696	0.00078005
0.7	0.0007934
0.704	0.00080587
0.708	0.00081886
0.712	0.00083289
0.716	0.00084623
0.72	0.00086021
0.724	0.00087399
0.728	0.00088769
0.732	0.00090212
0.736	0.0009158
0.74	0.00093026
0.744	0.00094542
0.748	0.00095952
0.752	0.00097483
0.756	0.00098967
0.76	0.001006
0.764	0.0010213
0.768	0.0010367
0.772	0.0010531
0.776	0.0010686
0.78	0.0010846
0.784	0.0011021
0.788	0.0011182
0.792	0.0011347
0.796	0.0011518
0.8	0.0011695
0.804	0.0011817
0.808	0.001198
0.812	0.0012168
0.816	0.0012351
0.82	0.0012531
0.824	0.0012717
0.828	0.001291
0.832	0.0013102
0.836	0.0013294
0.84	0.0013495
0.844	0.0013696
0.848	0.0013882
0.852	0.0014084
0.856	0.0014292
0.86	0.0014493
0.864	0.0014704
0.868	0.0014917
0.872	0.0015122
0.876	0.0015336
0.88	0.0015556
0.884	0.0015754
0.888	0.0015992
0.892	0.0016222
0.896	0.0016441
0.9	0.0016677
0.904	0.0016909
0.908	0.0017146
0.912	0.0017393
0.916	0.0017639
0.92	0.001787
0.924	0.0018127
0.928	0.0018376
0.932	0.0018619
0.936	0.0018885
0.94	0.0019143
0.944	0.0019406
0.948	0.0019655
0.952	0.0019948
0.956	0.0020213
0.96	0.0020478
0.964	0.0020771
0.968	0.0021052
0.972	0.0021324
0.976	0.0021619
0.98	0.0021913
0.984	0.0022206
0.988	0.0022497
0.992	0.0022806
0.996	0.0023104
1	0.0023419
