# Supplementary material for: Built-In Packaging for Two-Terminal Devices
Source: Micromachines (Basel). 2023 Jul 22;14(7):1473. doi: 10.3390/mi14071473 (PMC10384851; doi:10.3390/mi14071473)
Supplement: Supplementary file 1 [file micromachines-14-01473-s001.zip › IV_WB.xlsx]

## Sheet: IV_WB
V	I
-1	-0.0047365
-0.996	-0.0047446
-0.992	-0.0046891
-0.988	-0.004634
-0.984	-0.0045788
-0.98	-0.0045241
-0.976	-0.0044676
-0.972	-0.0044106
-0.968	-0.0043561
-0.964	-0.0043017
-0.96	-0.0042496
-0.956	-0.0041957
-0.952	-0.004141
-0.948	-0.0040905
-0.944	-0.004039
-0.94	-0.0039876
-0.936	-0.0039366
-0.932	-0.0038812
-0.928	-0.0038323
-0.924	-0.0037816
-0.92	-0.0037332
-0.916	-0.0036832
-0.912	-0.0036351
-0.908	-0.0035879
-0.904	-0.0035377
-0.9	-0.0034896
-0.896	-0.0034403
-0.892	-0.0033922
-0.888	-0.003347
-0.884	-0.0033006
-0.88	-0.0032551
-0.876	-0.003207
-0.872	-0.0031637
-0.868	-0.0031172
-0.864	-0.0030733
-0.86	-0.0030283
-0.856	-0.0029845
-0.852	-0.0029412
-0.848	-0.0028977
-0.844	-0.0028551
-0.84	-0.002811
-0.836	-0.00277
-0.832	-0.0027283
-0.828	-0.0026885
-0.824	-0.002647
-0.82	-0.002609
-0.816	-0.0025673
-0.812	-0.0025275
-0.808	-0.0024884
-0.804	-0.0024509
-0.8	-0.0024129
-0.796	-0.0023738
-0.792	-0.002337
-0.788	-0.0022989
-0.784	-0.0022642
-0.78	-0.0022282
-0.776	-0.002192
-0.772	-0.0021566
-0.768	-0.0021218
-0.764	-0.0020866
-0.76	-0.0020521
-0.756	-0.0020187
-0.752	-0.0019844
-0.748	-0.0019528
-0.744	-0.0019188
-0.74	-0.001887
-0.736	-0.0018549
-0.732	-0.0018231
-0.728	-0.0017916
-0.724	-0.0017603
-0.72	-0.0017302
-0.716	-0.0017014
-0.712	-0.0016702
-0.708	-0.0016429
-0.704	-0.0016133
-0.7	-0.0015835
-0.696	-0.0015556
-0.692	-0.0015284
-0.688	-0.001501
-0.684	-0.001473
-0.68	-0.001446
-0.676	-0.0014207
-0.672	-0.0013943
-0.668	-0.0013674
-0.664	-0.0013411
-0.66	-0.0013173
-0.656	-0.0012909
-0.652	-0.0012671
-0.648	-0.0012418
-0.644	-0.001217
-0.64	-0.0011935
-0.636	-0.0011703
-0.632	-0.0011482
-0.628	-0.0011246
-0.624	-0.0011029
-0.62	-0.0010795
-0.616	-0.001058
-0.612	-0.0010363
-0.608	-0.0010153
-0.604	-0.00099418
-0.6	-0.00097395
-0.596	-0.00095339
-0.592	-0.00093356
-0.588	-0.00091315
-0.584	-0.00089435
-0.58	-0.000875
-0.576	-0.00085571
-0.572	-0.00083754
-0.568	-0.0008188
-0.564	-0.00080138
-0.56	-0.00078323
-0.556	-0.00076625
-0.552	-0.00074903
-0.548	-0.00073247
-0.544	-0.00071515
-0.54	-0.00069878
-0.536	-0.0006822
-0.532	-0.00066627
-0.528	-0.00065067
-0.524	-0.0006351
-0.52	-0.00062018
-0.516	-0.0006053
-0.512	-0.00059087
-0.508	-0.00057581
-0.504	-0.00056187
-0.5	-0.00054789
-0.496	-0.00053441
-0.492	-0.00052091
-0.488	-0.00050718
-0.484	-0.00049441
-0.48	-0.00048193
-0.476	-0.00046921
-0.472	-0.00045637
-0.468	-0.00044436
-0.464	-0.00043244
-0.46	-0.00042086
-0.456	-0.00040935
-0.452	-0.00039781
-0.448	-0.00038673
-0.444	-0.00037615
-0.44	-0.00036567
-0.436	-0.00035536
-0.432	-0.0003454
-0.428	-0.00033537
-0.424	-0.00032578
-0.42	-0.00031656
-0.416	-0.00030712
-0.412	-0.00029802
-0.408	-0.00028941
-0.404	-0.00028088
-0.4	-0.00027197
-0.396	-0.00026341
-0.392	-0.00025531
-0.388	-0.00024714
-0.384	-0.00023953
-0.38	-0.00023196
-0.376	-0.00022462
-0.372	-0.00021741
-0.368	-0.00021019
-0.364	-0.00020309
-0.36	-0.00019656
-0.356	-0.00018984
-0.352	-0.00018367
-0.348	-0.0001772
-0.344	-0.00017107
-0.34	-0.00016507
-0.336	-0.0001593
-0.332	-0.0001537
-0.328	-0.00014828
-0.324	-0.00014275
-0.32	-0.00013759
-0.316	-0.00013265
-0.312	-0.00012762
-0.308	-0.00012313
-0.304	-0.00011838
-0.3	-0.00011389
-0.296	-0.00010962
-0.292	-0.00010529
-0.288	-0.0001013
-0.284	-9.74e-05
-0.28	-9.35e-05
-0.276	-8.98e-05
-0.272	-8.62e-05
-0.268	-8.27e-05
-0.264	-7.94e-05
-0.26	-7.62e-05
-0.256	-7.3e-05
-0.252	-7.01e-05
-0.248	-6.71e-05
-0.244	-6.43e-05
-0.24	-6.15e-05
-0.236	-5.88e-05
-0.232	-5.64e-05
-0.228	-5.39e-05
-0.224	-5.16e-05
-0.22	-4.93e-05
-0.216	-4.71e-05
-0.212	-4.5e-05
-0.208	-4.29e-05
-0.204	-4.08e-05
-0.2	-3.9e-05
-0.196	-3.71e-05
-0.192	-3.54e-05
-0.188	-3.38e-05
-0.184	-3.22e-05
-0.18	-3.07e-05
-0.176	-2.92e-05
-0.172	-2.77e-05
-0.168	-2.63e-05
-0.164	-2.5e-05
-0.16	-2.37e-05
-0.156	-2.26e-05
-0.152	-2.14e-05
-0.148	-2.04e-05
-0.144	-1.93e-05
-0.14	-1.82e-05
-0.136	-1.73e-05
-0.132	-1.64e-05
-0.128	-1.55e-05
-0.124	-1.46e-05
-0.12	-1.39e-05
-0.116	-1.31e-05
-0.112	-1.24e-05
-0.108	-1.17e-05
-0.104	-1.1e-05
-0.1	-1.04e-05
-0.096	-9.76e-06
-0.092	-9.15e-06
-0.088	-8.59e-06
-0.084	-8.08e-06
-0.08	-7.55e-06
-0.076	-7.05e-06
-0.072	-6.57e-06
-0.068	-6.16e-06
-0.064	-5.68e-06
-0.06	-5.29e-06
-0.056	-4.89e-06
-0.052	-4.5e-06
-0.048	-4.11e-06
-0.044	-3.76e-06
-0.04	-3.41e-06
-0.036	-3.08e-06
-0.032	-2.75e-06
-0.028	-2.43e-06
-0.024	-2.1e-06
-0.02	-1.79e-06
-0.016	-1.49e-06
-0.012	-1.2e-06
-0.008	-9.1e-07
-0.004	-6e-07
0	-3.2e-07
0.004	-7e-08
0.008	2.3e-07
0.012	5.3e-07
0.016	8.3e-07
0.02	1.11e-06
0.024	1.41e-06
0.028	1.72e-06
0.032	2.02e-06
0.036	2.35e-06
0.04	2.65e-06
0.044	3.03e-06
0.048	3.34e-06
0.052	3.71e-06
0.056	4.08e-06
0.06	4.44e-06
0.064	4.89e-06
0.068	5.25e-06
0.072	5.67e-06
0.076	6.11e-06
0.08	6.58e-06
0.084	7.03e-06
0.088	7.53e-06
0.092	8.04e-06
0.096	8.56e-06
0.1	9.12e-06
0.104	9.64e-06
0.108	1.03e-05
0.112	1.09e-05
0.116	1.15e-05
0.12	1.22e-05
0.124	1.29e-05
0.128	1.36e-05
0.132	1.43e-05
0.136	1.51e-05
0.14	1.59e-05
0.144	1.67e-05
0.148	1.76e-05
0.152	1.85e-05
0.156	1.94e-05
0.16	2.04e-05
0.164	2.14e-05
0.168	2.24e-05
0.172	2.35e-05
0.176	2.46e-05
0.18	2.57e-05
0.184	2.69e-05
0.188	2.81e-05
0.192	2.94e-05
0.196	3.07e-05
0.2	3.2e-05
0.204	3.34e-05
0.208	3.49e-05
0.212	3.63e-05
0.216	3.78e-05
0.22	3.93e-05
0.224	4.1e-05
0.228	4.26e-05
0.232	4.43e-05
0.236	4.61e-05
0.24	4.78e-05
0.244	4.97e-05
0.248	5.16e-05
0.252	5.36e-05
0.256	5.56e-05
0.26	5.77e-05
0.264	5.97e-05
0.268	6.19e-05
0.272	6.41e-05
0.276	6.64e-05
0.28	6.87e-05
0.284	7.1e-05
0.288	7.35e-05
0.292	7.6e-05
0.296	7.86e-05
0.3	8.12e-05
0.304	8.39e-05
0.308	8.67e-05
0.312	8.95e-05
0.316	9.24e-05
0.32	9.54e-05
0.324	9.83e-05
0.328	0.00010141
0.332	0.0001047
0.336	0.00010789
0.34	0.00011114
0.344	0.00011445
0.348	0.00011799
0.352	0.00012139
0.356	0.00012505
0.36	0.00012876
0.364	0.00013258
0.368	0.00013633
0.372	0.00014013
0.376	0.00014424
0.38	0.00014831
0.384	0.00015211
0.388	0.00015625
0.392	0.00016059
0.396	0.00016474
0.4	0.00016916
0.404	0.00017385
0.408	0.00017848
0.412	0.00018309
0.416	0.00018787
0.42	0.00019188
0.424	0.00019633
0.428	0.00020152
0.432	0.00020643
0.436	0.00021166
0.44	0.0002167
0.444	0.00022229
0.448	0.00022768
0.452	0.00023339
0.456	0.00023875
0.46	0.00024469
0.464	0.00025091
0.468	0.00025673
0.472	0.00026275
0.476	0.00026865
0.48	0.00027479
0.484	0.00028093
0.488	0.00028724
0.492	0.00029421
0.496	0.00030076
0.5	0.00030722
0.504	0.00031403
0.508	0.00032106
0.512	0.00032797
0.516	0.00033498
0.52	0.00034246
0.524	0.00034967
0.528	0.00035729
0.532	0.00036462
0.536	0.00037221
0.54	0.00037984
0.544	0.00038765
0.548	0.00039562
0.552	0.00040383
0.556	0.00041221
0.56	0.00042027
0.564	0.0004285
0.568	0.0004371
0.572	0.00044579
0.576	0.00045462
0.58	0.00046344
0.584	0.00047211
0.588	0.00048155
0.592	0.00049069
0.596	0.00050007
0.6	0.00050939
0.604	0.00051886
0.608	0.00052859
0.612	0.00053864
0.616	0.00054831
0.62	0.00055858
0.624	0.00056897
0.628	0.0005792
0.632	0.00059001
0.636	0.0006004
0.64	0.00061121
0.644	0.00062199
0.648	0.00063313
0.652	0.00064405
0.656	0.00065557
0.66	0.00066721
0.664	0.00067852
0.668	0.00069045
0.672	0.00070237
0.676	0.00071453
0.68	0.00072654
0.684	0.00073872
0.688	0.00075106
0.692	0.00076359
0.696	0.00077618
0.7	0.00078889
0.704	0.00080198
0.708	0.00081486
0.712	0.00082817
0.716	0.00084225
0.72	0.00085526
0.724	0.00086937
0.728	0.00088369
0.732	0.00089753
0.736	0.00091228
0.74	0.00092711
0.744	0.00094135
0.748	0.00095644
0.752	0.00097123
0.756	0.00098707
0.76	0.001002
0.764	0.0010173
0.768	0.0010337
0.772	0.00105
0.776	0.0010658
0.78	0.0010825
0.784	0.0010992
0.788	0.0011159
0.792	0.0011334
0.796	0.001151
0.8	0.0011676
0.804	0.001185
0.808	0.0012024
0.812	0.0012208
0.816	0.0012397
0.82	0.0012581
0.824	0.0012767
0.828	0.0012957
0.832	0.0013146
0.836	0.0013336
0.84	0.001354
0.844	0.0013723
0.848	0.0013931
0.852	0.0014133
0.856	0.001434
0.86	0.0014552
0.864	0.0014694
0.868	0.0014869
0.872	0.0015083
0.876	0.0015297
0.88	0.0015524
0.884	0.0015744
0.888	0.0015972
0.892	0.0016197
0.896	0.0016421
0.9	0.0016651
0.904	0.0016888
0.908	0.0017134
0.912	0.0017386
0.916	0.0017631
0.92	0.0017884
0.924	0.0018131
0.928	0.0018399
0.932	0.0018648
0.936	0.0018905
0.94	0.0019164
0.944	0.0019424
0.948	0.0019706
0.952	0.0019973
0.956	0.0020257
0.96	0.0020531
0.964	0.0020808
0.968	0.0021085
0.972	0.0021366
0.976	0.0021665
0.98	0.0021949
0.984	0.0022262
0.988	0.002256
0.992	0.0022872
0.996	0.0023193
1	0.0023513
